# Supplementary material for: Enteric and systemic postprandial lactate shuttle phases and dietary carbohydrate carbon flow in humans
Source: Nat Metab. 2024 Feb 22;6(4):670–7. doi: 10.1038/s42255-024-00993-1 (PMC11052717; doi:10.1038/s42255-024-00993-1)
Supplement: Supplementary file 3 — Source data for participant characteristics. [file 42255_2024_993_MOESM3_ESM.xlsx]

## Sheet: Table 1
Demographics	Subject ID	37	8	59	2	63	1	20	19	69	18	13	14	17	68	3	Mean	STD	AVG Female	AVG Male
	Sex	F	F	F	F	F	F	F	F	M	M	M	M	M	M	M
	Age	22	26	21	33	22	31	22	22	27	32	29	31	22	30	26	26.4	4.33919	24.875	28.1429
	Height (m)	1.5494	1.6764	1.5748	1.7526	1.5494	1.6256	1.651	1.7018	1.7018	1.8161	1.7018	1.6891	1.8542	1.651	1.7526	1.68317	0.0888827	1.63512	1.73809
	Weight (kg)	62.7273	60.9091	56.8182	63.6364	50.9091	59.0909	55.9091	61.3636	77.2727	78.6364	67.7273	66.8182	85	87.7273	65	66.6364	10.8355	58.9205	75.4545
	BMI	26.1294	21.6734	22.9106	20.7176	21.2065	22.3611	20.5111	21.1882	26.6814	23.8421	23.3855	23.4198	24.7233	32.184	21.1616	23.473	3.06826	22.0872	25.0568
	%BF	0.1923	0.234873	0.24	0.144883	0.183434	0.1329	0.199087	0.1823	0.194274	0.084951	0.139818	0.0800828	0.0818222	0.196	0.0842316	0.158064	0.0556006	0.188722	0.123026
	Abs VO2(L/min)	1.52174	2.74784	2.53796	3.38	1.44252	2.88723	1.36472	1.76039	3.19136	4.16884	2.37778	3.89254	4.37817	2.97687	3.63	2.8172	0.986989	2.2053	3.51651
	Rel VO2 Peak (ml/kg/min)	24.2597	45.1138	44.6682	51.69	28.3353	46.3642	24.4096	28.4769	41.3	51.8161	35.8295	57.2433	50.6946	32.7455	57.71	41.3771	11.6282	36.6647	46.7627
	FEV/FVC	0.891	0.709	0.8755	0.8874	0.8923	0.8771	0.8651	0.9562	0.9049	0.7006	0.7372	0.8129	0.7689	0.8706	0.913564	0.844151	0.0791042	0.8692	0.815523
	Peak Power (W)	145	295	235	325	145	265	145	175	295	385	235	355	385	295	325	267	84.4478	216.25	325
	VT1% of VO2 Peak	0.723	0.77	0.75	0.772	0.712	0.75	0.71	0.732	0.732	0.7234	0.7624	0.722	0.7484	0.6826	0.7026	0.732827	0.0257994	0.739875	0.724771
	Protein	0.0932984	0.0774727	0.0796778	0.0896853	0.0801739	0.0883234	0.0801739	0.0809898	0.100227	0.0770046	0.0904198	0.0831653	0.0893204	0.0874377	0.0874098	0.085652	0.00655788	0.0837244	0.087855
	Carbs	0.600821	0.611322	0.632316	0.603257	0.609519	0.604127	0.609519	0.609163	0.64016	0.610021	0.602799	0.606798	0.603236	0.631103	0.60455	0.611914	0.0122554	0.610005	0.614095
	Fat	0.305881	0.311205	0.288006	0.307057	0.310307	0.30755	0.310307	0.309848	0.259613	0.312974	0.306781	0.310036	0.307443	0.298091	0.30804	0.303543	0.0136326	0.30627	0.300426
	Calories	2224.69	2510.82	2614.53	2265.7	1991.67	2136.24	1991.67	2201.76	2598.1	3490.7	2508.3	2727.1	3244.5	2943.6	2896.7	2556.41	446.051	2242.14	2915.57
	Pre-OGTT Heart Rate	75	67	78	77	87	67	71	74	67	58	69	63	54	71	71	69.9333	8.11935	74.5	64.7143
	5 Min-Post-OGTT Heart Rate	75	67	74	78	84	69	70	76	69	59	67	64	48	74	70	69.6	8.50042	74.125	64.4286
	HOMA-IR	0.69	1.42	0.7	0.41	1.31	0.84	1.45	1.04	0.96	0.55	0.35	0.51	0.76	0.44	0.56	0.799333	0.364877	0.9825	0.59
