# Supplementary material for: Enteric and systemic postprandial lactate shuttle phases and dietary carbohydrate carbon flow in humans
Source: Nat Metab. 2024 Feb 22;6(4):670–7. doi: 10.1038/s42255-024-00993-1 (PMC11052717; doi:10.1038/s42255-024-00993-1)
Supplement: Supplementary file 4 — Statistical source data for Fig. 1. [file 42255_2024_993_MOESM4_ESM.xlsx]

## Sheet: Figure 1
Lactate Concentrations	Subject ID	37	8	59	2	63	1	20	19	69	18	13	14	17	68	3
	Time (Min)																Mean	STD	AVG Female	AVG Male
	0	0.71544	0.89	0.81	0.67	0.88	0.45	0.32	0.46	0.56	0.41	0.77	0.33	0.54	0.46	0.53	0.586363	0.190888	0.64943	0.514286
	5	0.81723	0.92	0.9	0.91	0.95	0.54	0.38	0.5	0.59	0.54	1.12	0.51	0.79	0.59	0.59	0.709815	0.216762	0.739654	0.675714
	15	1.21496	1.02	1.11	1.48	1.51	1.19	0.68	1.13	0.97	0.4	1.65	1.14	1.41	1.04	0.97	1.12766	0.320015	1.16687	1.08286
	30	1.20076	0.88	0.74	1.13	1.85	0.84	0.77	0.69	0.64	0.35	1.25	0.64	0.58	0.76	0.76	0.872051	0.361202	1.01259	0.711429
	60	1.09186	1.24	1.04	1.54	2.11	1.27	1.33	1.13	1.06	0.51	1.45	0.78	0.89	0.96	1.39	1.18612	0.371369	1.34398	1.00571
	90	1.21023	1.01	1.18	1.43	1.6	0.94	1.15	1.01	0.99	0.62	1.57	0.42	0.91	1.28	1.4	1.11468	0.327634	1.19128	1.02714
	120	1.16288	1.25	1.1	1.3	1.38	0.7	1.26	1.29	1.15	0.61	1.25	0.34	0.6	1.04	1.23	1.04419	0.319937	1.18036	0.888571
Glucose Concentrations	Time (Min)																Mean	STD	AVG Female	AVG Male
	0	83.3409	88.8696	87.8261	74.8182	81.575	94.905	80.52	90.075	83.6304	90.1413	86.74	68.52	75.475	92.1739	79.8182	83.8952	7.26395	85.2412	82.357
	5	79.5909	92.1304	77.3913	66.6364	96.45	101.57	87.45	91.2	92.6522	94.1087	88.29	65.91	74.29	96.9565	88	86.1751	10.9807	86.5524	85.7439
	15	101.409	125.174	111.304	107.318	164.95	136.17	125.18	136.7	150.478	135.087	118.52	127.95	111.9	116.739	129.136	126.534	16.7709	126.026	127.116
	30	128.455	161.261	158.261	122.545	179.45	182.84	157.91	159.45	138.304	116.174	133.76	135.68	143.33	102.826	148.455	144.58	22.5072	156.271	131.218
	60	148	163.87	218.261	125.955	103.7	134.75	132.23	159.7	107.217	143.565	191.86	161.82	158.1	119.13	147.318	147.698	30.3906	148.308	147.002
	90	145.955	113.87	206.522	94.1364	116.95	118.08	118.14	172.7	125.261	86.9348	184.67	126.14	117.86	127.826	115.5	131.37	32.8936	135.794	126.313
	120	148.909	123.435	156.087	100.955	148.7	125.38	110.18	164.45	108.739	128.239	182.05	116.82	113.1	111.304	115.045	130.226	24.0112	134.762	125.043
Glucagon Concentrations	Time (Min)																Mean	STD	AVG Female	AVG Male
	0	7.21	10.33	14.74	2.71	6.4	9.97	9.47	8.39	12.67	8.16	11.09	5.49	11.96	9.38	9.79	9.184	2.99599	8.6525	9.79143
	5	4.2	12.07	10.22	2.54	6.07	9.14	5.45	7.45	11.08	12.85	11.45	8.55	14.25	10.22	11.76	9.15333	3.39079	7.1425	11.4514
	15	4.79	7.8	13.3	3.32	4.35	10.07	3.29	5.64	7.91	6.99	9.49	6.75	17.72	6.68	10.27	7.89133	3.88867	6.57	9.40143
	30	2.43	4.64	10.36	2.71	5.37	7.66	1.71	4.37	3.87	7.66	9.01	2.68	11.27	7.61	6.72	5.87133	3.00775	4.90625	6.97429
	60	1.62	2.76	6.14	3.03	3.75	6.03	1.3	2.9	3.39	3.51	4.69	2.21	4	4.68	5.49	3.7	1.48879	3.44125	3.99571
	90	3.9	2.75	8.05	2.54	3.45	6.94	1.39	2.17	3.72	3.95	3.91	2.29	7.68	4.46	6.78	4.26533	2.11547	3.89875	4.68429
	120	1.32	1.17	7.5	2.35	2.11	7.63	1.29	0.65	3.11	3.51	3.69	2.48	7.13	4.54	7.36	3.72267	2.52336	3.0025	4.54571
Insulin Concentrations	Time (Min)																Mean	STD	AVG Female	AVG Male
	0	19.67	37.91	18.97	13.45	38.28	27.33	43.22	21.93	27.8	14.78	14.12	12.14	14.3	19.59	17.12	22.7073	10.0395	27.595	17.1214
	5	64.38	49.96	84.67	27.45	68.05	108.3	93.63	47.99	154.88	19.14	89.2	21.87	22.13	132.83	184.35	77.922	50.5842	68.0537	89.2
	15	234.53	205.16	164.45	117.88	329.1	270.7	337.38	157.7	455.63	84.11	45.94	100.36	111.13	167.24	529.16	220.698	140.124	227.112	213.367
	30	278.3	424.86	328.27	200.66	925.45	403.64	898.39	380.22	688.8	83.84	290.48	204.12	367.58	87.19	616.16	411.864	262.195	479.974	334.024
	60	445.99	564.98	818.81	275.05	265.04	290.14	714.92	216.67	219.82	195.28	516.85	99.41	426.05	232.82	816.1	406.529	233.441	448.95	358.047
	90	364.19	175.46	708.38	141.79	345.77	247.64	417.83	512.41	297.04	31.94	283.13	130.31	417.91	216.47	514.05	320.288	176.623	364.184	270.121
	120	625.39	248.79	503.66	81.78	587.97	265.16	431.56	349.16	322.98	191.44	325.86	79.63	422.17	181.61	600.95	347.874	178.914	386.684	303.52
