# Supplementary material for: Enteric and systemic postprandial lactate shuttle phases and dietary carbohydrate carbon flow in humans
Source: Nat Metab. 2024 Feb 22;6(4):670–7. doi: 10.1038/s42255-024-00993-1 (PMC11052717; doi:10.1038/s42255-024-00993-1)
Supplement: Supplementary file 5 — Statistical source data for Fig. 2. [file 42255_2024_993_MOESM5_ESM.xlsx]

## Sheet: Figure 2
Lactate Ra	Subject ID	37	8	59	2	63	1	20	19	69	18	13	14	17	68	3
	Time (Min)																Mean	STD	AVG Female	AVG Male
	0	2.26	2.41	2.43	2.67	2.71	3	2.15	2.37	1.98	1.89	3.15	2.95	2.5	2.93	2.2	2.50667	0.384961	2.5	2.51429
	5	3.75	2.8	2.47	3.59	3.2	3.13	2.8	3.27	2.5	2.25	3.85	3.4	2.91	3.31	2.9	3.07533	0.472484	3.12625	3.01714
	15	4.59	2.5	2.93	3.06	3.54	3.54	2.6	4.29	2.69	2.58	4.51	3.6	3.03	4.4	2.98	3.38933	0.746137	3.38125	3.39857
	30	4.55	2.57	4.09	2.35	3.09	2.82	2.33	3.51	2.92	2.31	4.09	3.6	3.01	3.17	3.11	3.168	0.68639	3.16375	3.17286
	60	3.89	3.15	3.75	3.09	3.25	3.58	3.15	3.49	2.3	2.11	4.52	3.66	3.28	2.46	3.71	3.29267	0.636065	3.41875	3.14857
	90	3.26	3.85	3.42	3.08	3.77	4.55	2.74	3.5	2.37	1.98	3.47	3.09	2.93	3.11	4.65	3.318	0.715883	3.52125	3.08571
	120	2.79	4.09	3.79	2.96	4.51	4.85	2.81	3.18	2.72	1.96	3.34	2.76	2.37	5.05	3.49	3.378	0.912549	3.6225	3.09857
Glucose Ra	Time(Min)																Mean	STD	AVG Female	AVG Male
	0	2.19421	2.95528	2.15312	2.3339	2.47715	2.30622	2.08168	1.7994	1.8844	2.14738	2.40399	2.06365	1.8545	1.64539	1.74553	2.13639	0.336851	2.28762	1.96355
	5	2.21635	3.09586	2.23157	2.86411	2.75869	2.49698	2.22707	1.86754	2.04277	2.33642	2.34459	2.09044	1.68212	1.69021	2.57891	2.30158	0.409669	2.46977	2.10935
	15	2.49253	3.52642	2.5442	3.31121	3.41267	2.89743	2.81875	1.9933	2.5081	2.62955	2.46557	2.33843	1.96224	1.70377	2.24355	2.58985	0.53284	2.87456	2.26446
	30	2.72666	4.57744	3.25627	3.90488	4.46095	2.63081	3.51738	2.54592	3.23134	2.76816	2.81805	2.56864	2.1246	1.72812	2.45657	3.02105	0.810253	3.45254	2.52792
	60	2.88049	6.41727	4.74946	4.91197	5.18995	3.43274	4.366	3.09531	4.06129	3.22036	3.69914	2.70387	2.48175	1.98423	3.47983	3.77824	1.17909	4.3804	3.09007
	90	2.44668	7.54197	6.67059	7.43563	6.09146	6.2401	5.59012	3.40566	5.27934	4.18349	4.89619	2.3016	2.48066	2.93965	3.98613	4.76595	1.81578	5.67778	3.72386
	120	2.56237	8.10605	7.38527	8.34517	8.29142	7.83102	6.55153	3.76348	6.55355	5.48421	5.18905	2.39723	4.63941	4.18312	4.62054	5.7269	2.03061	6.60454	4.72387
Delta 5 Min	Metabolite																Mean	STD	AVG Female	AVG Male
	Glucose	0.0221459	0.140579	0.0784449	0.530209	0.281548	0.190763	0.145391	0.0681419	0.158372	0.189033	-0.0593987	0.0267831	-0.172383	0.044826	0.83338	0.165189	0.243628	0.182153	0.145802
	Lactate	1.49	0.39	0.04	0.92	0.49	0.13	0.65	0.9	0.52	0.36	0.7	0.45	0.41	0.38	0.7	0.568667	0.353955	0.62625	0.502857
				YMTSG17	YMYJR14	YMSDF13	YMTRL69	YMTJZ18	YMTJD68	YTMVF03	YFTKA01	YFSNS20	YFUTNT19	YFUTBZ37	YFTKP08	YFTJB58	YFUTKL63	YFTTH02
				-0.172383	0.0267831	-0.0593987	0.158372	0.189033	0.044826	0.83338	0.190763	0.145391	0.0681419	0.0221459	0.140579	0.0784449	0.281548	0.530209
