# Supplementary material for: Enteric and systemic postprandial lactate shuttle phases and dietary carbohydrate carbon flow in humans
Source: Nat Metab. 2024 Feb 22;6(4):670–7. doi: 10.1038/s42255-024-00993-1 (PMC11052717; doi:10.1038/s42255-024-00993-1)
Supplement: Supplementary file 6 — Statistical source data for Fig. 3. [file 42255_2024_993_MOESM6_ESM.xlsx]

## Sheet: Figure 3
fGNG	Subject ID	37	8	59	2	63	1	20	19	69	18	13	14	17	68	3
	Time																Mean	STD	AVG Female	AVG Male
	Pre-OGTT	22.1066	43.3669	61.4883	29.5263	28.1539	84.1505	60.6501	48.8511	58.0043	24.8503	63.2388	36.6224	6.05412	17.5769	35.901	41.3694	21.1225	47.2867	34.6068
	120 Post-OGTT	7.13935	19.1261	7.58692	8.8972	9.06844	33.1036	37.4081	1.86283	3.846	22.6281	54.1037	32.2466	2.39324	17.3599	12.6924	17.9642	15.2499	15.5241	20.7529
LOX%RD	Time																Mean	STD	AVG Female	AVG Male
	Pre-OGTT	48.0044	58.2681	49.067	55.1781	49.8999	48.7713	34.7014	46.8774	38.446	44.2598	51.802	53.2264	35.17	29.856	40.974	45.6335	8.22289	48.846	41.962
	120 Post-OGTT	61.6093	70.5391	60.5064	63.6323	56.0765	60.5229	36.7124	49.5939	56.024	51.0373	52.688	66.275	59.633	38.867	60.642	56.2906	9.34696	57.3991	55.0238
