# Supplementary material for: Enteric and systemic postprandial lactate shuttle phases and dietary carbohydrate carbon flow in humans
Source: Nat Metab. 2024 Feb 22;6(4):670–7. doi: 10.1038/s42255-024-00993-1 (PMC11052717; doi:10.1038/s42255-024-00993-1)
Supplement: Supplementary file 7 — Statistical source data for Fig. 4. [file 42255_2024_993_MOESM7_ESM.xlsx]

## Sheet: Figure 4
Subject ID	37	8	59	2	63	1	20	19	69	18	13	14	17	68	3
Carbon Account (Grams)																Mean	STD	AVG Female	AVG Male
Total Lactate 30 Minutes after OGTT	8.46291	6.92536	7.9233	7.88136	7.04582	8.17523	5.99345	9.04807	7.72409	7.86757	9.71343	9.10625	9.8375	9.33893	8.05675	8.20667	1.11526	7.68194	7.68447
Total Glucose Blood and GNG 30 Minutes after OGTT	4.88871	4.9729	4.68981	5.97364	5.73775	6.82586	4.89408	5.79583	5.65693	6.78453	5.76894	6.90371	6.45615	6.6753	6.39351	5.89451	0.743906	5.47232	5.65341
Glucose from fGNG 30 Minutes after OGTT	2.34197	2.33132	2.23844	1.99916	2.5605	2.34455	2.29132	1.949	3.85807	2.94117	2.48629	3.09718	2.35008	3.00421	2.86154	2.57699	0.511618	2.25703	2.46301
Non-GNG Glucose 30 Minutes after OGTT	2.54674	2.64158	2.45137	3.97448	3.17725	4.48131	2.60276	3.84682	1.79886	3.84335	3.28265	3.80653	4.10608	3.67108	3.53197	3.31752	0.75332	3.21529	3.19041
Hepatic Glycogen and Glucose 30 Minutes after OGTT	61.6484	63.1017	62.3869	61.145	62.2164	59.9989	64.1125	60.1561	61.619	60.3479	59.5176	58.99	58.7063	58.9858	60.5497	60.8988	1.65191	61.8457	61.6621
Total Lactate 120 Minutes after OGTT	29.1682	27.1898	26.6051	25.3114	24.6553	31.1852	20.5857	27.7701	25.8555	22.1401	34.7339	29.1695	32.7165	41.2888	31.1643	28.636	5.37577	26.5589	25.9955
Total Glucose Blood and GNG 120 Minutes after OGTT	19.6708	35.5921	36.9093	36.2502	35.7392	35.8113	32.8361	23.0355	43.3183	36.6557	33.3341	19.6744	29.5763	28.4781	28.2603	31.6761	6.17934	31.9806	34.8428
Glucose from fGNG 120 Minutes After OGTT	6.2708	9.59055	9.2194	9.74796	8.97987	9.78475	9.21025	6.77807	9.63309	9.33262	9.44579	6.48026	8.54318	7.92574	7.95217	8.59297	1.08342	8.69771	9.05049
Non-GNG Glucose 120 Minutes after OGTT	13.4	26.0016	27.6899	26.5022	26.7593	26.0265	23.6259	16.2574	33.6852	27.3231	23.8883	13.1942	21.0331	20.5523	20.3081	23.0831	5.1956	23.2829	25.7924
Hepatic Glycogen and Glucose 120 Minutes after OGTT	26.161	12.218	11.4856	13.4384	14.6056	8.00348	21.5781	24.1944	5.82622	16.2042	6.932	26.1561	12.7072	5.23308	15.5754	14.6879	6.54957	16.4606	14.1617
