# Supplementary material for: Enteric and systemic postprandial lactate shuttle phases and dietary carbohydrate carbon flow in humans
Source: Nat Metab. 2024 Feb 22;6(4):670–7. doi: 10.1038/s42255-024-00993-1 (PMC11052717; doi:10.1038/s42255-024-00993-1)
Supplement: Supplementary file 8 — Statistical source data for Extended Data Fig. 1. [file 42255_2024_993_MOESM8_ESM.xlsx]

## Sheet: Extended Data Figure 1
	Subject ID	37	8	59	2	63	1	20	19	69	18	13	14	17	68	3
Pyruvate Concentration	Time																Mean	STD	AVG Female	AVG Male
	0	No More Sample	86.6287	73.9206	67.7085	111.004	47.6082	48.8071	42.7048	56.9332	50.0677	79.7407	28.6519	44.5289	56.5866	62.8687	61.2685	20.3313	68.3403	54.1968
	5	No More Sample	71.1756	42.169	47.9733	106.935	68.4519	53.1266	53.6953	62.8933	35.1696	86.5158	28.7872	58.2551	55.2749	57.9225	59.1675	20.1362	63.361	54.9741
	15	No More Sample	44.1419	51.4051	50.4285	93.3461	58.8153	56.6121	46.386	49.3893	37.5505	89.2119	44.8675	64.8728	83.7389	52.3632	58.7949	17.6533	57.305	60.2849
	30	No More Sample	79.0131	53.7889	95.2078	111.355	90.2711	71.69	78.6529	53.4125	28.8878	102.321	35.1184	25.3668	62.8315	42.7855	66.4787	27.7566	82.8541	50.1033
	60	No More Sample	93.9529	65.2777	112.477	94.1104	111.764	106.893	108.496	77.3337	59.0602	153.357	55.5879	71.9616	90.2	117.482	94.1395	26.8999	98.9959	89.2832
	90	No More Sample	73.7733	81.0645	78.1886	101.307	152.9	101.854	63.2651	70.5057	62.4402	152.999	53.1746	79.9935	58.4386	76.446	86.1679	31.5754	83.5182	83.8989
	120	No More Sample	73.3296	53.8354	58.6169	85.2076	72.3789	103.258	73.8276	55.6264	65.5924	79.26	32.6379	70.2656	57.5797	69.3992	67.9153	16.551	64.8654	65.3118
L/P	Time																Mean	STD	AVG Female	AVG Male
	0	No More Sample	10.2737	11.6341	9.53706	7.92764	9.45215	8	10.7716	9.83609	8.18892	12.7533	11.5176	12.6538	9.161	10.0209	10.1234	1.59022	9.65662	10.5902
	5	No More Sample	12.0828	21.3427	18.9689	8.8839	7.88875	7.15273	9.31179	9.38097	15.3542	12.9456	17.7162	13.561	10.6739	10.186	12.5321	4.37119	12.2331	12.8311
	15	No More Sample	22.6542	21.5932	29.3485	16.1764	20.2328	8.47876	22.205	19.6399	15.9785	18.4953	25.4082	21.7348	19.2049	18.5244	19.9768	4.82684	20.0984	19.8551
	30	No More Sample	11.1374	13.7575	11.8688	16.6136	8.37729	10.7407	11.697	11.9822	12.1158	12.2165	18.2241	22.8645	10.435	17.763	13.5567	3.90769	12.0274	15.0859
	60	No More Sample	13.1981	15.9319	13.6916	22.4205	11.3632	12.4424	10.4151	13.7068	8.63526	9.45506	14.0318	12.3677	11.6788	11.8316	12.9407	3.33021	14.209	11.6724
	90	No More Sample	13.555	14.5563	18.2891	15.7935	13.1482	11.2907	9.78065	14.0414	9.92951	10.2615	12.8985	11.3759	21.9033	18.3136	13.9384	3.59114	13.1825	12.8178
	120	No More Sample	17.0463	20.4327	22.1779	16.1957	9.67133	11.1251	17.4732	20.6736	9.29986	11.4825	10.4174	8.53903	18.0619	20.7073	15.236	4.93923	14	13.4159
Alanine MPE	Time																Mean	STD	AVG Female	AVG Male
	0	No More Sample	0.266697	0.42198	0.235009	0.683448	0.148544	0.0423174	0.271524	0.533812	0.496005	0.30251	0.335102	0.200092	0.322	0.0617005	0.308624	0.1793	0.295646	0.321603
	5	No More Sample	0.273092	0.295758	0.12009	0.162465	0.301621	0.279446	0.407203	0.540884	0.383198	0.274813	0.478164	0.253183	0.27688	0.0818742	0.294905	0.127463	0.262811	0.326999
	15	No More Sample	0.249263	0.145145	0.0963491	0.833117	0.0936113	0.393001	0.208203	0.284525	0.404456	0.192314	0.498758	0.086147	0.070615	0.309318	0.276059	0.208396	0.288384	0.263733
	30	No More Sample	0.321934	0.227173	0.137238	0.178315	0.0563802	0.504208	0.187681	0.161902	0.438122	0.278624	0.231713	0.0777251	0.625093	0.0307976	0.246922	0.173679	0.230418	0.263425
	60	No More Sample	0.322802	0.302411	0.0395194	0.170469	0.0162287	0.169596	0.21779	0.00430706	0.334745	0.393943	0.320874	0.288386	0.398646	0.16756	0.224806	0.13462	0.176974	0.272637
	90	No More Sample	0.307354	0.242094	0.235265	0.170469	0.0381352	0.229966	0.261103	0.239101	0.534929	0.397095	0.0661191	0.245197	0.409953	0.156278	0.252361	0.131959	0.212055	0.292667
	120	No More Sample	0.323496	0.403315	0.0450264	0.275622	0.10258	0.142766	0.216585	0.298518	0.549199	0.365947	0.156619	0.25362	0.39729	0.0520874	0.255905	0.146852	0.215627	0.296183
Pyruvate MPE	Time																Mean	STD	AVG Female	AVG Male
	0	No More Sample	0.263241	0.386194	0.380197	0.324351	0.573802	0.407277	0.200906	0.893311	0.905119	0.861238	0.750328	0.679419	0.760566	0.77	0.582568	0.249187	0.362281	0.802854
	5	No More Sample	0.584023	0.996273	0.341289	0.388157	0.424567	0.651249	0.331822	1.10465	1.35244	0.480567	1.06094	1.11073	0.674079	1.44213	0.781637	0.385867	0.531054	1.03222
	15	No More Sample	0.617904	0.0864858	0.494052	0.178296	0.911296	0.358598	0.604579	1.11031	0.477799	0.642635	0.651228	0.533381	0.542004	0.393224	0.542985	0.262109	0.464459	0.621511
	30	No More Sample	0.625495	0.0652325	0.38251	0.574087	0.546771	0.594977	0.434626	0.654241	0.502295	1.14377	0.686505	0.416475	0.474587	1.26022	0.597271	0.299443	0.460528	0.734013
	60	No More Sample	0.239665	0.401864	0.383074	0.625416	0.373183	0.667675	0.614866	0.760426	0.454652	0.356701	0.762455	0.437577	0.509574	1.02739	0.543894	0.210977	0.472249	0.615539
	90	No More Sample	0.429855	0.363908	0.328288	0.347179	0.458839	0.325941	0.55825	0.870914	0.405766	0.769046	1.15431	0.279726	0.600283	0.854932	0.553374	0.263599	0.401752	0.704996
	120	No More Sample	0.226947	0.443484	0.83338	0.321662	0.454744	0.712085	0.206883	0.787196	0.368969	1.00443	0.431628	0.477308	0.526687	1.07392	0.562095	0.275828	0.457026	0.667163
Lactate MPE	Time																Mean	STD	AVG Female	AVG Male
	0	0.92	1.53784	1.71	1.17696	1.8564	0.97	1.53343	1.6923	1.92875	2.36853	0.701586	1.37405	1.212	1.10666	1.70916	1.45318	0.444998	1.42462	1.48582
	5	1.26	1.70996	1.39	1.01	1.2331	0.860534	1.84608	0.8333	1.1757	1.67056	0.538365	1.20709	0.901773	0.874881	1.02813	1.1693	0.365859	1.26787	1.05664
	15	0.77	1.68593	0.93299	1.89	1.5376	1.52065	2.77667	1.082	1.55047	1.43379	0.88445	1.15287	1.03733	0.617567	1.54803	1.36136	0.538555	1.52448	1.17493
	30	0.98	1.50454	0.946213	1.44199	1.6409	1.48977	1.42556	1.2537	1.64145	1.85412	0.570055	1.21037	0.922	1.44	1.46595	1.31911	0.338983	1.33533	1.30056
	60	1.06	1.09894	1.10427	1.08909	1.181	0.880386	1.41186	1.09	1.36621	1.97705	1.06137	0.977845	0.8734	1.0643	0.614308	1.12334	0.303636	1.11444	1.1335
	90	1.43	1.03292	1.14358	1.44382	1.22	0.818303	1.84772	1.2444	1.36069	1.632	1.06892	1.44356	1.13724	0.770648	1.03682	1.24204	0.291352	1.27259	1.20713
	120	1.33	0.971567	0.887482	1.19521	0.9662	0.860534	1.33847	1.3357	1.15716	1.62806	1.14395	1.43988	1.34529	1.241	1.16532	1.20039	0.214478	1.11065	1.30295
